# Supplementary material for: Quality control checkpoints for high throughput DNA methylation measurement using the human MethylationEPICv1 array: application to formalin-fixed paraffin embedded prostate tissue
Source: BMC Res Notes. 2025 Jul 9;18:280. doi: 10.1186/s13104-025-07221-3 (PMC12239449; doi:10.1186/s13104-025-07221-3)
Supplement: Supplementary file 1 — Supplementary Material 1 [file 13104_2025_7221_MOESM1_ESM.xlsx]

## Sheet: QC Checkpoint1_DNA Yeild
Qubit Quantification of the Control samples and Samples mentioned in the manuscript. Red highlight indicates samples that fell below the 500ng threshold.
Cell-line control had enough DNA yeild to be split across 3 batches at 500ng input ineach batch. The beadchip control has enough DNA yeild to be used twice at 500ng across two beadchips in batch 3.
Sample # are arbitary after de-identifying Sample IDs, and are not in chronological order of processing
Sample ID	Yield (ng/ul)	Volume (ul)	Total (ng)
Cell-line Control	50	100	5000
Sample 1	15.9	30.4	483.36
Sample 2	8.1	60	486
Sample 3	18.55	145	2689.75
BeadChip Control	27.95	145	4052.75

## Sheet: QC Checkpoint2_HD FFPE qPCR
Instrument Type	QuantStudio(TM) 7 Flex System
Passive Reference	ROX
Quantification Cycle Method	Ct
Signal Smoothing On	true
Stage/ Cycle where Analysis is performed	Stage 2, Step 2
Plate 1
Samples ID	Ct Mean	Sample-QCT	≤ 6 cycles (PASS)
Cell-line Control	14.9562	0.853473	PASS		NTC	33.6766		NTC-QCT	17.8669	PASS
					QCT	15.8097
Plate2
HMW Control	13.104	1.77797	PASS		NTC	29.7243		NTC-QCT	18.3983	PASS
Sample3	14.0486	2.72258	PASS		QCT	11.3261
plate 3
SAMPLE	Ct Average	Sample-QCT	≤ 6 cycles (PASS)		NTC	30.0619		NTC-QCT	18.243	PASS
BeadChip Control_1	13.2988	1.47992	PASS		QCT	11.8189
Sample 1	12.3319	0.512964	PASS
Sample 2	14.7861	2.96716	PASS
HMW Control	9.85299	1.9659	PASS
BeadChip Control_2	13.0288	1.20987	PASS

## Sheet: QC Checkpoint3_BSconversion
Plate 1
Instrument Type	QuantStudio(TM) 7 Flex System
Passive Reference	ROX
Quantification Cycle Method	Ct
Signal Smoothing On	true
Stage/ Cycle where Analysis is performed	Stage 2, Step 2
User Name
Sample Name	Ct Mean	Pass or Fail			Ct mean		Ct <
NTC	34.8757	FAIL		UnConverted control	34.545	PASS:	30.545
UC control	34.545	FAIL		NTC	34.876
BS +ve	22.4865	PASS
HMW Control	25.0015	PASS
Plate 2
Instrument Type	QuantStudio(TM) 7 Flex System
Passive Reference	ROX
Quantification Cycle Method	Ct
Signal Smoothing On	true
Stage/ Cycle where Analysis is performed	Stage 2, Step 2
Sample Name	Ct Mean	Pass or Fail			Ct mean		Ct <
UC control	38.3245	FAIL		UnConverted control	38.3245	PASS:	34.3245
NTC	39.2543	FAIL		NTC	39.2543
Sample3	29.7968	PASS
HMW Control	28.0271	PASS
Plate 3
Instrument Type	QuantStudio(TM) 7 Flex System
Passive Reference	ROX
Quantification Cycle Method	Ct
Signal Smoothing On	true
Stage/ Cycle where Analysis is performed	Stage 2, Step 2
Sample Name	Ct Mean	Pass or Fail			Ct mean		Ct <
BeadChip Control	29.3982	PASS		UC control	35.699	PASS:	31.699
Sample 1	30.0347	PASS		NTC	Undetermined
Sample 2	29.8078	PASS
HMW Control	29.324	PASS

## Sheet: QC Checkpoint4_ArrayPerformance
Control Array performance (>90% CpG probes detected (p = 0.05) for all 3 plates (Batches)
865918 = number of probes on the EPIC array V1
[Data]
Sample_Name	Sample_Well	Plate	Sentrix_ID	Sentrix_Position	Detected CpG (0.05)	%CpG detected	Pass/Fail
HMW Control	E09	1	206949980014	R05C01	864679	99.8569	PASS
HMW Control	A03	2	206949970001	R01C01	864348	99.8187	PASS
Sample 3	E02	2	206949970003	R03C01	761905	87.9881	FAIL
BeadChip Control_1	B01	3	206949980045	R02C01	850096	98.1728	PASS
Sample1	C01	3	206949980045	R03C01	859002	99.2013	PASS
Sample2	E01	3	206949980045	R05C01	849563	98.1113	PASS
HMW Control	H01	3	206949980045	R08C01	845406	97.6312	PASS
BeadChip Control_2	H09	3	206949980083	R08C01	851946	98.3865	PASS
